# Supplementary material for: Customized Treatment in Non-Small-Cell Lung Cancer Based on EGFR Mutations and BRCA1 mRNA Expression
Source: PLoS One. 2009 May 5;4(5):e5133. doi: 10.1371/journal.pone.0005133 (PMC2673583; doi:10.1371/journal.pone.0005133)
Supplement: Table S1 — Clinicopathological characteristics, gene expression levels, EGFR mutation status, and outcomes for all patients (0.07 MB XLS) [file pone.0005133.s002.xls]

## Sheet: Data Base
															Metastases
Patient	BRCA1	ABRAXAS	RAP 80	EGFR	Treatment	Response	Age	Gender	ECOG PS	Smoker	Patient	TTP (mo)	MS (mo)	Status	Adrenal	Pleura	Brain	Lung	Lymph nodes	Bone	Skin	Liver	Other
AT0187	7.16	7.16	6.0	wild type	docetaxel/cisplatin	PD	45	female	1	current	AT0187	2	6	dead	Yes	Yes	No	No	No	No	No	No	No
AT0192	15.61	15.61		wild type	docetaxel/cisplatin	PR	59	male	1	current	AT0192	2	3	dead	No	No	No	No	No	No	No	No	No
AT0262	8.73	8.73	1.96	wild type	docetaxel/cisplatin	SD	49	female	1	current	AT0262	5	21	dead	No	No	Yes	No	No	No	No	No	No
AT0266	5.31	5.31	2.15	wild type	gemcitabine/cisplatin	PR	46	female	1	current	AT0266	2	4	dead	No	No	No	No	No	No	No	No	No
AT0280	4.8	4.8	1.7	wild type	gemcitabine/cisplatin	SD	77	female	1	never	AT0280	4	9	alive	No	No	No	No	No	No	No	No	No
AT0300	7.9	7.9	2.18	wild type	docetaxel/cisplatin	PD	60	male	1	ex	AT0300	2	10	dead	Yes	No	No	No	No	No	No	No	No
AT0343	4.33	4.33	0.76	wild type	gemcitabine/cisplatin	PD	46	male	1	current	AT0343	4	5	dead	Yes	No	Yes	Yes	Yes	Yes	Yes	No	Yes
AT0379	0.9	0.9		wild type	gemcitabine/cisplatin	SD	58	female	0	never	AT0379	8	25	dead	No	No	No	No	No	No	No	No	No
AT0380	1.78	1.78	0.34	mutated	erlotinib	PR	42	female	0	never	AT0380	12	24	alive	No	Yes	Yes	No	Yes	No	No	No	No
AT0394	4.13	4.13	0.8	wild type	docetaxel/cisplatin	NE	74	male	1	ex	AT0394	3	3	dead	No	No	No	No	No	No	No	No	No
AT0440	13.91	13.91	4.72	wild type	docetaxel/cisplatin	PD	68	male	2	ex	AT0440	2	5	dead	No	No	No	Yes	No	No	No	No	No
AT0481	16.91	16.91		wild type	docetaxel/cisplatin	PR	68	male	1	current	AT0481	11	18	alive	No	No	No	No	No	No	No	No	No
AT0574	4.44	4.44	0.77	wild type	gemcitabine/cisplatin	PD	49	male	2	current	AT0574	4	6	dead	No	No	No	No	No	Yes	No	Yes	Yes
AT0590	0.8	0.8	2.17	wild type	docetaxel/cisplatin	SD	50	male	1	ex	AT0590	28	28	alive	No	No	No	No	No	No	No	No	No
AT0611	3.8	3.8	2.05	wild type	gemcitabine/cisplatin	SD	73	male	0	ex	AT0611	14	25	alive	No	No	No	No	No	No	No	No	No
AT0612	3.95	3.95	1.93	wild type	gemcitabine/cisplatin	SD	47	female	1	never	AT0612	4	28	alive	No	No	No	Yes	No	No	No	No	No
AT0640	21.44	21.44	0.89	wild type	docetaxel	NE	63	male	0	ex	AT0640	2	5	dead	No	No	Yes	Yes	No	No	No	No	No
AT0655	2.12	2.12	1.25	wild type	gemcitabine/cisplatin	SD	59	female	0	ex	AT0655	25	25	alive	No	No	No	No	No	No	No	No	No
AT0666	1.94	1.94		mutated	erlotinib	SD	65	female	0	never	AT0666	12	24	alive	No	No	No	Yes	No	No	No	No	No
AT0686	1.41	1.41	0.42	wild type	cisplatin/gemcitabine	NE	64	female		never	AT0686	2	2	dead	No	No	No	No	No	No	No	No	No
AT0687	2.45	2.45		mutated	erlotinib	CR	55	female	1	ex	AT0687	28	28	alive	No	No	No	Yes	No	No	No	No	No
AT0691	7.46	7.46	0.67	wild type	docetaxel/cisplatin	PR	50	female	1	never	AT0691	1	2	dead	No	No	Yes	Yes	No	Yes	No	No	No
AT0703	23.48	23.48	1.81	wild type	docetaxel	SD	63	male	0	current	AT0703	5	20	dead	No	No	No	No	No	No	No	Yes	No
AT0712	10.84	10.84	2.56	wild type	docetaxel/cisplatin	PD	67	male	1	ex	AT0712	1	2	dead	No	No	No	Yes	No	No	No	No	No
AT0725	11.63	11.63	1.2	wild type	docetaxel/cisplatin	SD	56	male	0	current	AT0725	8	9	dead	No	No	No	No	Yes	No	No	Yes	No
AT0726	10.69	10.69	8.54	wild type	docetaxel/cisplatin	PR	58	male	1	current	AT0726	6	7	dead	No	No	Yes	No	No	No	No	No	No
AT0727	6.73	6.73	0.52	wild type	docetaxel/cisplatin	PD	59	male	0	current	AT0727	3	9	dead	Yes	No	No	No	No	Yes	No	No	No
AT0765	28.16	28.16	1.18	wild type	docetaxel	NE	60	male	1	current	AT0765	3	3	dead	No	No	Yes	No	No	Yes	No	No	No
AT0770	6.27	6.27		wild type	docetaxel/cisplatin	PD	58	male	1	current	AT0770	2	7	dead	No	No	No	Yes	No	No	No	No	No
AT0788	2.0	2.0		wild type	gemcitabine/cisplatin	SD	36	female	0	never	AT0788	3	3	dead	No	Yes	No	No	No	No	No	No	No
AT0813	25.55	25.55	2.93	mutated	erlotinib	PR	60	male	0	ex	AT0813	19	10	alive	No	No	No	Yes	No	No	No	No	No
AT0819	15.63	15.63	0.43	wild type	docetaxel/cisplatin	PR	61	male	1	ex	AT0819	11	11	dead	No	No	No	No	No	No	No	No	No
AT0831	1.42	1.42	1.23	wild type	gemcitabine/cisplatin	PR	55	female	0	never	AT0831	6	24	alive	No	No	No	No	No	Yes	No	No	Yes
AT0833				mutated	erlotinib	NE	60	male	1	current	AT0833	13	13	alive	No	No	No	No	No	No	No	No	No
AT0853	4.29	4.29		wild type	gemcitabine/cisplatin	PD	69	male	0	current	AT0853	2	9	dead	No	No	No	Yes	Yes	No	No	Yes	No
AT0854	13.22	13.22	0.81	wild type	docetaxel/cisplatin	PR	58	male	1	current	AT0854	6	12	dead	No	No	No	Yes	No	No	No	No	No
AT0863	3.73	3.73	1.52	wild type	gemcitabine/cisplatin	NE	70	male	0	ex	AT0863	6	8	dead	No	No	No	No	No	No	No	No	No
AT0864	3.09	3.09		wild type	gemcitabine/cisplatin	PD	62	female	1	never	AT0864	5	25	alive	No	No	No	Yes	No	No	No	No	No
AT0867	32.78	32.78		mutated	erlotinib	NE	65	female	2	never	AT0867	16	19	dead	No	No	No	Yes	No	Yes	No	No	No
AT0884	4.11	4.11	0.29	wild type	gemcitabine/cisplatin	PD	60	male	1	current	AT0884	1	6	dead	No	No	Yes	No	No	No	No	No	No
AT0896	8.21	8.21	2.72	wild type	docetaxel/cisplatin	PR	64	male	1	ex	AT0896	5	5	dead	No	No	No	No	No	No	No	No	No
AT0902	4.96	4.96	0.2	wild type	gemcitabine/cisplatin	PD	66	male	2	ex	AT0902	3	4	dead	No	No	No	Yes	No	No	No	No	No
AT0903	6.54	6.54		wild type	docetaxel/cisplatin	PR	48	male	1	ex	AT0903	9	25	dead	No	No	No	No	No	No	No	No	No
AT0915	11.49	11.49	4.39	mutated	erlotinib	PR	62	female	1	never	AT0915	0	0	dead	No	No	Yes	No	No	Yes	No	No	No
AT0948	8.06	8.06		wild type	docetaxel/cisplatin	NE	74	female	NE	never	AT0948	0	0	alive	No	No	No	No	No	No	No	No	No
AT0969	3.49	3.49	1.34	wild type	gemcitabine/cisplatin	SD	62	male	0	ex	AT0969	25	25	alive	No	No	No	No	No	No	No	No	No
AT0970	25.7	25.7	1.6	wild type	docetaxel	PD	72	male	1	ex	AT0970	4	5	dead	No	No	Yes	No	No	No	No	No	No
AT0986	22.58	22.58		wild type	docetaxel	PD	57	male	1	ex	AT0986	2	5	dead	No	No	No	No	No	No	Yes	No	No
AT0988	30.82	30.82	0.55	wild type	docetaxel	PD	60	male	2	current	AT0988	3	6	dead	No	No	No	Yes	Yes	No	No	No	Yes
AT0990	9.86	9.86		mutated	erlotinib	PR	70	female	0	never	AT0990	13	14	alive	No	No	Yes	Yes	No	No	No	Yes	No
AT1003	22.46	22.46	1.13	mutated	erlotinib	PR	55	female	1	never	AT1003	6	6	alive	No	No	Yes	Yes	No	No	No	No	No
AT1015	18.05	18.05	0.27	wild type	docetaxel	PD	57	male	1	ex	AT1015	1	14	dead	No	No	Yes	No	No	No	No	No	No
AT1032	4.26	4.26		wild type	gemcitabine/cisplatin	SD	42	female	0	ex	AT1032	20	20	alive	No	No	No	No	No	No	No	No	No
AT1047	4.87	4.87		wild type	erlotinib	NE	60	male	1	ex	AT1047	0	0	alive	No	No	No	No	No	No	No	No	No
AT1049	2.87	2.87	0.59	wild type	gemcitabine/cisplatin	SD	65	female	1	never	AT1049	4	8	dead	No	No	No	No	No	No	No	No	No
AT1071	1.89	1.89	11.32	wild type	gemcitabine/cisplatin	PR	40	female	1	ex	AT1071	3	4	dead	No	No	No	Yes	No	Yes	No	Yes	No
AT1082	19.2	19.2	2.23	wild type	docetaxel	SD	75	male	1	ex	AT1082	3	3	dead	No	No	No	No	No	No	No	No	No
AT1084	3.01	3.01	0.33	wild type	gemcitabine/cisplatin	SD	77	male	0	ex	AT1084	21	21	alive	No	No	No	No	No	No	No	No	No
AT1094	5.96	5.96		wild type	gemcitabine/cisplatin	PD	59	male	0	ex	AT1094	2	13	dead	No	No	No	No	No	No	No	No	No
AT1109	11.74	11.74		wild type	docetaxel/cisplatin	PR	71	male	1	ex	AT1109	7	11	dead	No	No	No	Yes	No	No	No	No	No
AT1117	2.15	2.15	0.5	mutated	erlotinib	PR	48	female	0	ex	AT1117	7	7	alive	No	No	No	Yes	Yes	No	No	No	No
AT1148	14.66	14.66	1.23	wild type	docetaxel/cisplatin	PR	47	male	1	current	AT1148	20	20	alive	No	No	No	No	No	No	No	No	No
AT1157	2.91	2.91	2.91	wild type	gemcitabine/cisplatin	SD	52	male	0	ex	AT1157	14	16	dead	No	No	No	No	No	No	No	No	No
AT1160	3.08	3.08	0.24	wild type	gemcitabine/cisplatin	NE	53	male	1	ex	AT1160	5	18	dead	No	No	No	Yes	No	No	No	No	No
AT1167	1.71	1.71		wild type	gemcitabine/cisplatin	PD	65	male	1	ex	AT1167	5	7	dead	No	No	No	No	No	No	No	No	No
AT1180	8.62	8.62	2.74	wild type	docetaxel/cisplatin	PR	78	male	0	ex	AT1180	7	10	dead	No	No	No	Yes	No	No	No	No	No
AT1188	18.71	18.71		No realizado	docetaxel	PR	69	male	0	ex	AT1188	19	19	alive	No	No	No	No	No	No	No	No	No
AT1189	7.51	7.51		wild type	docetaxel/cisplatin	CR	44	female	0	current	AT1189	8	22	alive	No	No	No	Yes	No	No	No	No	No
AT1216	9.94	9.94	1.4	wild type	docetaxel/cisplatin	PR	49	male	0	current	AT1216	13	13	dead	No	No	No	No	No	No	No	No	No
AT1224	2.18	2.18	0.53	wild type	gemcitabine/cisplatin	PR	75	female	0	never	AT1224	16	19	alive	No	No	No	No	No	No	No	No	No
AT1225	5.83	5.83		No realizado	gemcitabine/cisplatin	PR	43	male	0	ex	AT1225	5	7	dead	No	No	Yes	No	No	No	No	No	No
AT1234	8.52	8.52	0.57	wild type	docetaxel/cisplatin	PR	58	male	1	current	AT1234	19	19	alive	No	No	No	No	No	No	No	No	No
AT1244	5.0	5.0	3.55	wild type	gemcitabine/cisplatin	PR	57	male	1	current	AT1244	7	16	dead	No	No	No	No	No	No	No	No	No
AT1246	8.86	8.86		wild type		PD	55	female	2	never	AT1246	1	1	dead	No	No	No	No	Yes	No	No	Yes	No
AT1249	11.33	11.33		wild type	docetaxel/cisplatin	PD	49	male	1	current	AT1249	1	1	dead	No	No	No	Yes	Yes	No	No	No	No
AT1258	77.96	77.96	8.62	wild type	docetaxel	SD	62	male	0	current	AT1258	9	19	alive	No	No	No	No	No	No	No	No	No
AT1259	15.03	15.03		wild type	docetaxel/cisplatin	SD	60	female	0	never	AT1259	11	21	dead	No	No	No	No	No	No	No	No	No
AT1263	3.0	3.0	0.38	wild type	gemcitabine/cisplatin	PR	56	male	0	ex	AT1263	11	21	alive	Yes	No	No	No	No	No	No	No	Yes
AT1281	4.16	4.16		mutated	erlotinib	CR	69	male	0	ex	AT1281	20	20	alive	No	No	No	No	Yes	Yes	No	No	No
AT1285	9.8	9.8		wild type	docetaxel/cisplatin	SD	61	male	1	current	AT1285	10	14	dead	No	No	No	No	No	Yes	Yes	No	No
AT1292	14.71	14.71	2.92	wild type	docetaxel/cisplatin	PR	61	male	1	current	AT1292	1	3	dead	No	No	No	No	No	No	No	No	No
AT1424	25.13	25.13	1.89	wild type	docetaxel	PD	42	male	0	ex	AT1424	3	17	alive	Yes	No	No	No	No	No	No	No	No
AT1459	2.71	2.71	1.3	wild type	gemcitabine/cisplatin	SD	51	female	0	current	AT1459	16	16	alive	No	No	No	No	No	No	No	No	No
AT1516	4.17	4.17		wild type	gemcitabine/cisplatin	SD	49	male	1	ex	AT1516	6	9	dead	No	No	No	Yes	Yes	No	No	No	No
AT1518	5.13	5.13		wild type	gemcitabine/cisplatin	PR	55	female	1	never	AT1518	13	13	alive	No	No	Yes	No	No	Yes	No	No	No
AT1538	2.16	2.16	2.82	wild type	gemcitabine/cisplatin	PR	60	male	1	current	AT1538	6	7	dead	No	No	No	Yes	No	No	No	Yes	No
AT1565	4.2	4.2	3.28	wild type	erlotinib	NE	61	male	NE	ex	AT1565	0	0	alive	No	No	No	No	No	No	No	No	No
AT1573	6.95	6.95	1.89	wild type	docetaxel/cisplatin	PR	61	male	0	never	AT1573	10	16	alive	No	No	No	No	No	No	No	No	No
AT1671	19.14	19.14	0.73	wild type	docetaxel	PR	56	male	0	ex	AT1671	10	11	alive	No	No	No	No	No	No	No	No	No
AT1676	14.65	14.65	0.74	wild type	docetaxel/cisplatin	SD	69	male	1	ex	AT1676	2	7	dead	Yes	No	No	Yes	No	No	No	No	No
AT1678	9.72	9.72		wild type	erlotinib	NE	62	male	0	ex	AT1678	0	0	alive	No	No	No	No	No	No	No	No	No
AT1701	4.7	4.7	0.42	wild type	gemcitabine/cisplatin	PD	54	male	1	ex	AT1701	2.5	5	dead	Yes	No	No	No	No	No	No	No	Yes
AT1714	3.82	3.82	2.93	wild type	gemcitabine/cisplatin	SD	60	female	1	ex	AT1714	4.2	6	dead	No	No	No	No	No	No	Yes	Yes	No
AT1719	1.95	1.95		wild type	gemcitabine/cisplatin	PR	64	male	1	ex	AT1719	4	12	alive	No	No	No	No	No	Yes	No	No	No
AT1746	12.46	12.46	1.26	wild type	docetaxel/cisplatin	PR	62	male	1	never	AT1746	10	10	alive	No	No	No	Yes	No	No	No	No	No
AT1747	81.68	81.68	4.51	wild type	docetaxel	PR	70	male	0	current	AT1747	10	14	dead	No	No	No	No	No	No	No	No	No
AT1748	16.47	16.47	0.88	wild type	docetaxel/cisplatin	PR	43	female	1	never	AT1748	5	10	dead	No	No	Yes	No	No	No	No	No	No
AT1796	2.29	2.29	3.76	wild type	gemcitabine/cisplatin	PD	66	male	1	ex	AT1796	1	3	dead	No	No	No	Yes	No	No	No	No	No
AT1797	3.7	3.7	1.06	wild type	gemcitabine/cisplatin	PD	75	male	1	current	AT1797	2	6	dead	No	No	No	Yes	No	No	No	No	No
AT1805	4.27	4.27		wild type	gemcitabine/cisplatin	PD	61	male	0	ex	AT1805	4	4	dead	No	No	Yes	No	No	No	No	No	No
AT1824	5.94	5.94		mutated	erlotinib	PR	61	female	1	never	AT1824	12	12	alive	No	Yes	No	Yes	Yes	No	No	No	No
AT1841	3.17	3.17		wild type	gemcitabine/cisplatin	SD	40	female	1	current	AT1841	4	11	dead	Yes	No	No	No	No	Yes	No	No	No
AT1853	9.21	9.21		wild type	docetaxel/cisplatin	SD	74	male	0	current	AT1853	10	10	alive	No	No	No	No	Yes	No	No	No	No
AT1856	6.86	6.86		wild type	docetaxel/cisplatin	NE	57	female	1	never	AT1856	1	2	alive	No	No	No	Yes	No	No	No	No	No
AT1897	5.71	5.71		wild type	gemcitabine/cisplatin	SD	78	male	1	ex	AT1897	8	8	alive	Yes	No	Yes	No	No	No	No	No	No
AT1946	14.14	14.14	3.0	wild type	docetaxel/cisplatin	SD	45	male	1	ex	AT1946	8	8	alive	No	No	No	Yes	Yes	No	No	No	No
AT1955	7.42	7.42	0.57	wild type	docetaxel/cisplatin	PR	70	male	0	ex	AT1955	4	7	dead	No	No	No	Yes	No	No	No	No	No
AT1968	11.79	11.79		wild type	docetaxel/cisplatin	CR	57	male	0	ex	AT1968	8	8	alive	No	No	No	Yes	No	No	No	No	No
AT1990	58.11	58.11		wild type	docetaxel	SD	72	male	0	ex	AT1990	7	7	alive	No	No	No	Yes	No	No	No	No	No
AT1991	25.87	25.87		wild type	docetaxel	SD	55	male	1	current	AT1991	7	7	alive	No	No	Yes	Yes	No	No	No	No	No
AT2089	4.99	4.99		wild type	gemcitabine/cisplatin	PR	73	male	1	current	AT2089	8	8	alive	No	No	No	No	No	No	No	Yes	No
AT2101	2.01	2.01		wild type	gemcitabine/cisplatin	SD	62	female	1	current	AT2101	3	3	dead	Yes	No	No	Yes	No	Yes	No	No	No
AT2102	3.26	3.26		wild type	gemcitabine/cisplatin	PR	62	male	1	ex	AT2102	5	6	dead	Yes	No	No	Yes	No	Yes	No	No	No
AT2120	12.6	12.6	4.66	wild type	docetaxel/cisplatin	SD	62	male	1	ex	AT2120	8	8	alive	No	No	No	Yes	No	No	No	No	Yes
AT2159	3.27	3.27	24.85	wild type	gemcitabine/cisplatin	PR	50	male	2	ex	AT2159	3	3	dead	No	No	No	Yes	No	No	No	No	No
AT2182	2.26	2.26	0.8	wild type	gemcitabine/cisplatin	SD	69	male	1	ex	AT2182	4	4	alive	No	Yes	No	Yes	No	No	No	No	No
AT2202	26.52	26.52		wild type	docetaxel/cisplatin	SD	49	female	1	current	AT2202	4	5	dead	No	No	Yes	Yes	No	No	No	No	No
AT2216	5.74	5.74	1.49	wild type	gemcitabine/cisplatin	SD	47	male	2	current	AT2216	3	3	dead	No	No	No	No	No	Yes	Yes	No	No
AT2240	3.89	3.89		wild type	gemcitabine/cisplatin	NE	57	male	0	ex	AT2240	2	2	alive	No	No	No	Yes	No	No	No	No	No
AT2256	10.42	10.42		wild type	docetaxel/cisplatin	PR	66	male	1	current	AT2256	2	2	alive	No	No	Yes	Yes	No	No	No	No	No
AT2274	2.66	2.66		wild type	gemcitabine/cisplatin	SD	60	male	1	current	AT2274	3	3	alive	No	No	No	Yes	No	Yes	No	No	No
AT2276	5.3	5.3		wild type	gemcitabine/cisplatin	SD	65	female	0	never	AT2276	5	5	alive	No	No	No	No	No	No	No	No	No
AT2368	7.95	7.95	0.46	wild type	docetaxel/cisplatin	NE	58	male	1	ex	AT2368	1	1	alive	No	Yes	No	Yes	No	No	No	No	No
